# Supplementary material for: Improved Prefrontal Activity and Chewing Performance as Function of Wearing Denture in Partially Edentulous Elderly Individuals: Functional Near-Infrared Spectroscopy Study
Source: PLoS One. 2016 Jun 30;11(6):e0158070. doi: 10.1371/journal.pone.0158070 (PMC4928845; doi:10.1371/journal.pone.0158070)
Supplement: S1 Fig — (XLSX) [file pone.0158070.s001.xlsx]

## Sheet: Sheet1
Dental state of 12 partially edentulous subjects.
subject	Residual teeth			Prosthetic teeth		Residual teeth	Lost teeth	Prosthetic teeth	Eichner's index		subject	Residual teeth			Prosthetic teeth		Residual teeth	Lost teeth	Prosthetic teeth	Eichner's index
A											G
	7654321	1234567				23	5	5	B2			7654321	123456				18	10	9	B3
	54321	1234		7654321	1234567							321	1234		7654321	1234567
B											H
	654321	1234567				22	6	5	B2			4321	123		7654321	1234567	19	9	7	B3
	54321	1234		7654321	1234567							654321	123456
C											I
	7654321	1234567		7654321	1234567	19	9	9	B2			4321	1234		7654321	1234567	19	9	9	B3
	7654321	1234567										7654321	1234567		654321
D											J
	4321	1234567		7654321	1234567	13	15	15	B2			54321	1234567		7654321		18	10	10	B4
	54321	12345		7654321	1234567							321	123		7654321	1234567
E											K
	7654321	1234567				22	6	6	B2			321	1234567		7654321	123456	14	14	14	B4
	4321	1234		7654321	1234567							4321	123456		7654321	1234567
F											L
	7654321	1234567				22	6	6	B2			321	1234		7654321	1234567	17	11	11	B4
	4321	1234		7654321	1234567							7654321	123			1234567
