# Supplementary material for: Improved Prefrontal Activity and Chewing Performance as Function of Wearing Denture in Partially Edentulous Elderly Individuals: Functional Near-Infrared Spectroscopy Study
Source: PLoS One. 2016 Jun 30;11(6):e0158070. doi: 10.1371/journal.pone.0158070 (PMC4928845; doi:10.1371/journal.pone.0158070)
Supplement: S2 Fig — (XLSX) [file pone.0158070.s002.xlsx]

## Sheet: Sheet1
S6.Fig.3A
Figure 3. Cross-sectional statistical topography under Tooth Loss conditions, as compared to Rest session
The t values of Hb data in each channel.
	CH1	CH2	CH3	CH4	CH5	CH6	CH7	CH8	CH9	CH10	CH11	CH12	CH13	CH15	CH16	CH17	CH19	CH20	CH21	CH22
16s	0.701133	0.789125	-0.093768	0.241345	1.50853	0.309111	0.853984	0.034509	0.776823	0.51815	0.596182	0.670897	0.528468	0.403541	-0.07167	0.308929	-0.106591	0.762376	0.503482	-0.118371
17s	0.86687	1.02956	0.110301	0.596656	1.61033	0.431747	1.13828	0.3685	1.01124	0.490833	0.850042	0.872077	0.636966	0.460693	0.269274	0.49447	0.207033	1.04702	0.944056	0.174405
18s	1.04189	1.16191	0.521601	0.778394	1.50196	0.566789	1.2892	0.648936	1.19914	0.423746	1.1699	0.976125	0.745879	0.547801	0.669877	0.64783	0.474646	1.3918	1.21945	0.38209
19s	1.14398	1.45931	0.97817	0.884956	1.48434	0.616889	1.3654	0.984579	1.24663	0.306853	1.42669	0.872731	0.730651	0.612007	0.801527	0.802416	0.716807	1.48599	1.26281	0.486029
20s	1.15371	1.46731	1.17033	1.03943	1.50045	0.632617	1.33394	1.24127	1.2522	0.237751	1.67888	0.836152	0.733117	0.691146	0.828334	0.925072	0.968649	1.52832	1.19967	0.469588
21s	1.11301	1.42835	1.2947	1.10445	1.6576	0.627113	1.29606	1.30119	1.20168	0.313771	1.92497	0.808106	0.789326	0.811162	0.804436	1.01899	1.19273	1.4548	1.12838	0.38606
22s	1.14591	1.30073	1.2633	1.08667	1.83471	0.748823	1.14571	1.3456	1.24725	0.485008	1.96489	0.817244	0.891584	1.02817	0.699324	1.06127	1.35841	1.3884	1.04753	0.301665
23s	1.16558	1.20678	1.25774	1.11645	1.98765	0.850049	1.10822	1.33346	1.2984	0.667192	2.0051	0.830744	0.992794	1.22179	0.506252	1.08644	1.31525	1.07034	0.887581	0.110032
24s	1.19035	1.06293	1.12345	1.12956	2.22472	1.00434	1.00984	1.28721	1.36743	0.839585	1.96986	0.820574	1.13139	1.26163	0.390964	1.05051	1.17316	0.72139	0.682174	-0.0945
25s	1.17139	0.883467	1.01622	1.06374	2.37761	1.07374	0.986099	1.16851	1.37366	1.00765	1.88116	0.755679	1.26613	1.31008	0.275499	1.01842	0.987948	0.356257	0.461563	-0.262959
26s	1.12176	0.683919	0.80568	0.965973	2.51452	1.0609	0.920917	1.02877	1.50131	1.1609	1.75121	0.635318	1.41835	1.32135	0.167367	0.980648	0.747875	0.007408	0.223842	-0.3722
27s	1.00339	0.360097	0.573929	0.776505	2.44321	0.920839	0.815	0.792549	1.52515	1.24836	1.65074	0.481717	1.48347	1.24726	0.067567	0.858648	0.503355	-0.372152	-0.01498	-0.457932
28s	0.766357	-0.005467	0.2208	0.514853	2.253	0.649003	0.640074	0.468121	1.45778	1.29461	1.53516	0.267607	1.4792	1.1547	0.012245	0.695438	0.370915	-0.672848	-0.189173	-0.478293
29s	0.548225	-0.304328	-0.080928	0.245605	2.13112	0.329782	0.581233	0.184779	1.34119	1.36416	1.55054	0.060306	1.41855	1.21387	-0.03679	0.53115	0.347574	-0.736113	-0.316821	-0.464398
30s	0.511823	-0.310307	-0.22303	0.081866	2.10186	0.256167	0.603037	0.001937	1.30343	1.55648	1.66413	-0.140369	1.33007	1.38358	-0.032627	0.311246	0.40474	-0.776254	-0.470765	-0.444392
31s	0.663693	-0.355674	-0.296538	-0.064207	2.22439	0.333976	0.677395	-0.134985	1.244	1.8723	1.89123	-0.324296	1.29217	1.66909	-0.081053	0.071177	0.559788	-0.859589	-0.702823	-0.418114
32s	0.75204	-0.024124	-0.315295	-0.137314	2.50778	0.611347	0.762591	-0.166987	1.2725	2.45068	2.2121	-0.456318	1.43773	2.1881	-0.089622	-0.052789	0.81774	-1.00152	-0.93672	-0.298965
33s	0.936582	0.271711	-0.267493	-0.175007	2.91661	0.863731	0.961416	-0.108292	1.30494	3.0785	2.53614	-0.537837	1.69085	2.68006	-0.098761	-0.20198	1.13957	-1.09999	-1.19025	-0.179337
34s	1.04095	0.432147	-0.286168	-0.209449	3.25208	1.00214	0.943484	-0.062634	1.37358	3.31216	2.60942	-0.685622	2.07784	3.00181	-0.192104	-0.443425	1.08358	-1.30877	-1.56475	-0.027094
35s	0.85338	0.191268	-0.416431	-0.354816	3.32349	0.701281	0.611272	-0.151135	1.19161	2.81978	2.45608	-0.909939	2.35678	3.12782	-0.38157	-0.648052	0.806117	-1.48988	-1.82638	0.010389
