# Supplementary material for: Improved Prefrontal Activity and Chewing Performance as Function of Wearing Denture in Partially Edentulous Elderly Individuals: Functional Near-Infrared Spectroscopy Study
Source: PLoS One. 2016 Jun 30;11(6):e0158070. doi: 10.1371/journal.pone.0158070 (PMC4928845; doi:10.1371/journal.pone.0158070)
Supplement: S3 Fig — (XLSX) [file pone.0158070.s003.xlsx]

## Sheet: Sheet1
S7.Fig.3B
Figure 3. Cross-sectional statistical topography under Wearing Denture conditions, as compared to Rest session
The t values of Hb data in each channel.
	CH1	CH2	CH3	CH4	CH5	CH6	CH7	CH8	CH9	CH10	CH11	CH12	CH13	CH15	CH16	CH17	CH19	CH20	CH21	CH22
16s	0.455306	1.30999	-0.15419	-0.134431	0.865753	0.83784	0.96117	0.350399	0.544615	0.669494	0.341675	0.145037	-0.002624	0.350871	-0.421956	0.281019	-0.540872	0.107539	-0.146237	-0.193648
17s	1.22459	2.00487	0.442497	0.805628	1.32598	1.63991	1.45578	1.01719	1.15858	1.41004	1.13856	0.644625	0.572954	0.702666	0.224728	0.743796	0.056258	0.678822	0.497826	0.229249
18s	1.68576	2.38314	0.998868	1.377	1.6592	2.43128	1.9482	1.64202	1.58859	2.25125	2.0818	1.07087	1.15957	1.07397	0.890635	1.1511	0.436781	1.16742	0.911932	0.510442
19s	2.1294	2.82116	1.68529	1.85181	2.0947	3.12646	2.56813	2.08873	1.66665	2.87049	2.7343	1.32371	1.58409	1.26777	1.22142	1.49845	0.744112	1.46979	1.17835	0.71487
20s	2.61534	3.6827	2.2998	2.41793	2.61428	3.98948	3.5145	2.69754	1.68155	3.42586	3.49424	1.64761	1.84787	1.58437	1.40104	1.74828	1.03656	1.75776	1.3596	0.844477
21s	3.12639	4.66624	3.00302	2.88128	3.16499	4.70519	4.21178	3.21398	1.8225	3.72442	4.1401	1.86952	2.01646	1.98554	1.44836	1.85128	1.33752	1.84882	1.44947	0.908054
22s	3.48161	5.20279	3.4364	3.07123	3.719	5.04246	4.02897	3.65143	1.9284	3.79686	4.54951	2.11327	2.117	2.43427	1.32329	1.92322	1.58503	1.90027	1.51744	0.890782
23s	3.73684	4.80549	3.75046	3.17441	4.29593	4.94139	4.01097	3.88562	2.05551	3.7198	4.69653	2.33875	2.2718	2.78653	1.10743	2.00593	1.73159	1.85494	1.55207	0.878306
24s	3.86076	4.33314	3.8759	3.13164	4.93608	4.91074	3.88868	4.06347	2.40129	3.67226	4.66315	2.54485	2.42916	3.11697	1.08048	2.10264	1.83428	1.81122	1.56034	0.848714
25s	4.02721	4.15595	4.0629	3.06512	5.45235	4.90714	3.82111	4.30235	2.68647	3.76198	4.58375	2.70182	2.62489	3.45665	1.0892	2.30536	1.99776	1.70715	1.59235	0.902817
26s	4.13383	3.90326	3.99409	2.85413	5.90771	4.78691	3.73287	4.35281	2.80371	3.76528	4.36046	2.90389	2.79124	3.54265	1.1125	2.45774	1.98267	1.58064	1.56977	0.876282
27s	4.12826	3.73135	3.87911	2.58494	5.9653	4.66039	3.87376	4.07117	2.86299	3.76789	4.019	3.04308	2.92326	3.52682	1.1953	2.52541	1.96371	1.36952	1.51075	0.902669
28s	3.97225	3.5173	3.34208	2.18933	5.56208	4.49943	3.58785	3.35218	2.72141	3.54974	3.5851	2.88586	2.80367	3.34547	1.19853	2.42003	1.84462	1.05367	1.32341	0.803394
29s	3.55152	3.08476	2.61504	1.78524	4.86224	4.06109	3.19659	2.47551	2.486	3.3385	3.28008	2.50335	2.60034	3.17078	1.07823	2.0911	1.72959	0.809711	1.06523	0.656535
30s	3.2138	2.77954	2.04089	1.49589	4.08764	3.79851	2.99803	1.65763	2.36157	3.17745	3.01177	2.0658	2.37253	3.13463	0.945167	1.59669	1.68785	0.607051	0.804993	0.524155
31s	2.92367	2.46569	1.44884	1.22582	3.65414	3.49654	2.53781	1.06314	2.20691	3.11319	2.87009	1.58627	2.1809	3.25012	0.728919	1.11433	1.82864	0.432216	0.568527	0.457931
32s	2.48494	2.05448	1.04562	0.986379	3.28285	2.88448	1.99478	0.673163	2.1005	2.96966	2.65411	1.16785	1.989	3.24365	0.475148	0.68384	1.95959	0.250624	0.295764	0.353785
33s	2.15316	1.67962	0.785475	0.833343	2.97639	2.35069	1.76327	0.474848	2.04344	2.82091	2.51169	0.914213	1.92029	3.16802	0.250284	0.22458	2.10951	0.190971	0.043883	0.32883
34s	1.88714	1.53828	0.538845	0.671519	2.64565	1.9986	1.41639	0.281157	1.96223	2.54299	2.21216	0.661676	1.82109	2.92389	0.053636	-0.215015	1.92857	0.195193	-0.242615	0.300894
35s	1.55506	1.23425	0.29318	0.435026	2.35149	1.56254	1.04013	0.080112	1.6887	2.18884	1.86837	0.394286	1.63793	2.57646	-0.206863	-0.611888	1.5802	0.204065	-0.608	0.066362
