# Supplementary material for: Improved Prefrontal Activity and Chewing Performance as Function of Wearing Denture in Partially Edentulous Elderly Individuals: Functional Near-Infrared Spectroscopy Study
Source: PLoS One. 2016 Jun 30;11(6):e0158070. doi: 10.1371/journal.pone.0158070 (PMC4928845; doi:10.1371/journal.pone.0158070)
Supplement: S5 Fig — (XLSX) [file pone.0158070.s005.xlsx]

## Sheet: Sheet1
S9.Fig.5
Figure 5. Cross-sectional statistical topography in Young as compared to Rest session
The t values of Hb data in each channel.
	CH1	CH2	CH3	CH4	CH5	CH6	CH7	CH8	CH9	CH10	CH11	CH12	CH13	CH15	CH16	CH17	CH19	CH20	CH21	CH22
16s	0.705563	-0.305287	-0.256021	0.329353	-0.763408	0.876352	-0.493693	0.910687	-0.272018	0.996779	1.62505	1.67832	0.347623	0.692102	1.06089	0.967886	1.60456	2.60842	2.35196	0.632041
17s	1.18204	0.101741	0.259544	0.748345	0.221681	1.21683	-0.045062	1.32539	-0.045578	1.48993	1.96562	2.01971	1.12909	1.18981	1.50352	1.31131	1.83091	2.77162	2.61082	0.880143
18s	1.58784	0.410198	0.645486	1.32526	1.33032	1.51406	0.694357	1.61793	0.300625	1.96787	2.39268	2.47408	2.022	1.75018	2.0187	1.61666	2.19178	3.05661	2.84547	1.2434
19s	1.59015	0.81253	1.01984	1.83974	2.12162	2.28928	1.4264	1.76438	0.717064	2.43604	2.85917	2.85544	2.54751	2.63393	2.66207	2.06316	2.26562	3.20336	3.141	1.62206
20s	2.28834	1.42495	1.70012	2.65519	2.90326	3.07904	1.91875	2.03111	1.47726	3.09414	3.27904	3.25953	3.15373	3.29033	3.13708	2.56772	2.30913	3.10054	3.22348	2.08163
21s	2.96904	2.12072	1.90839	2.79312	3.66317	3.81051	2.22408	2.39405	2.31645	3.66087	3.45786	3.50181	3.46327	3.47754	3.33655	2.83615	2.39668	3.11454	3.32365	2.4754
22s	3.55929	2.67702	1.9214	2.93136	4.13112	4.20515	2.34267	2.80688	2.79687	4.25367	3.78704	3.59446	3.55682	3.60563	3.46235	2.98602	2.60782	3.11325	3.18835	2.80553
23s	3.78631	3.47396	1.69143	3.06671	4.2984	4.35476	2.37744	3.14257	3.56558	4.45163	4.06959	3.59811	3.83539	3.29655	3.57213	3.07658	2.74394	2.98334	2.96479	3.04002
24s	4.09887	3.9081	2.06139	3.51026	4.16014	4.52071	2.44243	3.61901	4.19037	4.42987	4.45954	3.73795	4.1353	3.10196	3.83243	3.25443	2.91627	2.90545	2.81441	3.17335
25s	4.20199	3.85553	2.37916	3.98225	4.1135	4.62936	2.33274	4.27528	4.65462	4.3615	4.76118	3.7982	4.38922	2.88888	4.14692	3.40695	3.08581	2.89647	2.68159	3.22395
26s	4.314	3.9711	2.48145	4.21492	3.9859	4.49276	2.16928	4.74912	5.00576	4.37456	5.10424	3.82576	4.63026	2.63773	4.43898	3.46596	3.14544	2.79126	2.5151	3.19603
27s	4.75388	5.18924	1.93008	4.23714	3.9154	4.42011	2.04461	4.79813	5.22112	4.31691	4.79571	3.57202	4.66974	2.33424	4.32641	3.16822	3.10395	2.61908	2.22374	3.00185
28s	5.22271	5.53476	1.39983	3.55853	3.88917	4.26656	1.80357	4.35062	4.88526	4.4138	4.38215	3.24229	4.42831	2.19889	3.94086	2.88043	3.02872	2.4451	1.86609	2.69773
29s	4.86033	4.90304	0.418484	2.74319	3.96145	4.08886	1.55629	3.36461	4.52361	4.50725	3.67402	2.77134	3.96442	2.04818	3.41541	2.54951	2.95189	2.24755	1.39432	2.43308
30s	3.96566	4.24008	-0.082294	2.01791	3.89179	3.99695	1.3387	2.43843	4.04325	4.52916	2.87173	2.27519	3.49919	1.91591	2.97541	2.33389	2.88753	2.03162	0.903728	2.3085
31s	2.99174	2.75838	-0.411537	1.39847	3.53353	3.88465	1.078	1.75809	3.42495	4.04488	1.82461	1.8099	2.73431	1.70815	2.53158	2.06638	2.77573	1.57475	0.382984	2.17121
32s	1.98825	1.67394	-0.696907	0.961882	2.91115	3.55351	0.797871	1.22984	2.79997	3.01502	0.964302	1.328	2.04151	1.34796	2.03236	1.74673	2.49466	0.857207	0.003067	2.06347
33s	1.15166	0.807004	-0.839341	0.608173	2.31017	3.05331	0.444889	0.832527	2.33197	2.00654	0.343603	0.918048	1.49551	0.861146	1.62222	1.41643	2.20138	0.162206	-0.34872	1.96616
34s	0.750067	0.326941	-0.828974	0.392468	1.69997	2.59539	0.214346	0.599206	2.06301	1.32066	-0.042155	0.550336	1.12033	0.51162	1.29403	1.20518	1.96639	-0.293757	-0.574386	1.93401
35s	0.460194	0.062244	-0.784962	0.222326	1.27091	2.26758	0.158396	0.416397	1.95973	0.892078	-0.355667	0.204608	0.821307	0.171678	1.03324	0.949451	1.66442	-0.668615	-0.779236	1.88683
