# Supplementary material for: Improved Prefrontal Activity and Chewing Performance as Function of Wearing Denture in Partially Edentulous Elderly Individuals: Functional Near-Infrared Spectroscopy Study
Source: PLoS One. 2016 Jun 30;11(6):e0158070. doi: 10.1371/journal.pone.0158070 (PMC4928845; doi:10.1371/journal.pone.0158070)
Supplement: S6 Fig — (XLSX) [file pone.0158070.s006.xlsx]

## Sheet: Sheet1
S10.Fig.6
Figure 6. Temporal changes in [oxy-Hb] under Tooth Loss condition as compared to Young
Each session was repeated 5 times and obtained values were averaged using the ‘integral mode’ of the ETG-100 software for both the chewing and rest sessions.
time	Ch1Young	Ch1Tooth Loss	Ch2Young	Ch2Tooth Loss	Ch3Young	Ch3Tooth Loss	Ch4Young	Ch4ToothLoss	Ch5Young	Ch5Tooth Loss	Ch6Young	Ch6Tooth Loss	Ch7Young	Ch7Tooth Loss	Ch8Young	Ch8Tooth Loss	Ch10Young	Ch10ToothLoss	Ch11Young	Ch11Tooth Loss	Ch12Young	Ch12Tooth Loss	Ch13Young	Ch13Tooth Loss	Ch15Young	Ch15Tooth Loss
0s	-0.00749989	-0.0046681	-0.0105254	-0.00818795	-0.0199997	-0.00762976	-0.0133918	-0.00523678	-0.00491212	-0.00523319	-0.0125651	-0.00231012	-0.017428	-0.00328745	-0.015736	-0.00316623	-0.0119031	0.000640787	-0.0231961	-0.00128955	-0.0269019	-0.0124133	-0.0106146	-0.00404593	-0.0223066	0.00875343
1s	-0.00729942	-0.00468919	-0.00845023	-0.00778351	-0.0171613	-0.00709647	-0.0118691	-0.00508141	-0.00521703	-0.00504456	-0.0115716	-0.00258793	-0.0133246	-0.00568275	-0.0135251	-0.00334698	-0.0115803	0.00060847	-0.0209571	-0.00119357	-0.0236993	-0.0118529	-0.00868853	-0.00440232	-0.0205337	0.00796416
2s	-0.00685453	-0.0043454	-0.00760245	-0.00721354	-0.013579	-0.00649453	-0.00998922	-0.00477617	-0.00476593	-0.00446682	-0.0104925	-0.00259309	-0.0098161	-0.0064304	-0.0110553	-0.00323482	-0.0103678	0.000141197	-0.0180921	-0.00111135	-0.0200119	-0.0110051	-0.0067567	-0.00442654	-0.0183196	0.00661463
3s	-0.00463545	-0.00373732	-0.00569204	-0.00595044	-0.007795	-0.00524245	-0.00714443	-0.0044001	-0.00381648	-0.00345208	-0.00779336	-0.00229353	-0.00593699	-0.00514591	-0.00710528	-0.00274606	-0.00787671	-0.000263824	-0.0132172	-0.000872457	-0.0143965	-0.00938994	-0.00349506	-0.00426081	-0.0145209	0.00470776
4s	-0.00208836	-0.00261729	-0.00386482	-0.00431184	-0.00228538	-0.00318814	-0.00360785	-0.00348105	-0.00232239	-0.00313884	-0.00450643	-0.00158041	-0.00130777	-0.00352059	-0.00277281	-0.00212296	-0.00424504	-0.00066164	-0.0075173	-0.000753485	-0.00806278	-0.00740122	-0.000338484	-0.0037101	-0.00989357	0.00234023
5s	-0.000144817	-0.00147081	-0.000714745	-0.00217688	0.00235729	-0.000942209	-0.00104486	-0.00213678	-0.000922578	-0.0019276	-0.00162578	-0.000355859	0.00151403	-0.00233028	0.000939673	-0.000855423	-0.000117516	-0.000514468	-0.0020763	-0.000423084	-0.00214831	-0.00474318	0.00238229	-0.00228975	-0.00580334	0.000270208
6s	0.00119358	-0.000358101	0.000825257	0.000428578	0.00563791	0.0011011	0.00131131	-0.000885525	0.000261686	-0.0012324	0.000770915	0.000683414	0.00335215	-0.00067638	0.00276558	0.000307368	0.00378152	-0.000676724	0.00211143	-0.000328716	0.00153579	-0.00212723	0.00285258	-0.00088831	-0.00293047	-0.00174367
7s	0.00207109	0.000476711	0.00275338	0.00257223	0.00686591	0.00222862	0.00246956	0.000180458	0.000875213	-0.00102974	0.00261413	0.00149028	0.00405633	0.000818193	0.00321241	0.000995688	0.00604829	-0.000527291	0.00431092	-0.000235163	0.00329898	0.000459911	0.00277126	0.00022527	-0.00110474	-0.00279796
8s	0.000792866	0.00094276	0.00240968	0.00378338	0.00685221	0.00299748	0.00304473	0.00108786	0.000463146	-0.00109269	0.00331842	0.00197117	0.00330455	0.00225718	0.00281386	0.00131052	0.00676107	-0.000252485	0.00507837	-0.000117938	0.00396629	0.00257047	0.00188546	0.000698349	0.000103495	-0.00336024
9s	-0.00102568	0.00139864	0.00204007	0.0046192	0.00648938	0.00353287	0.00343397	0.00150806	-0.000831302	-0.000422134	0.00379279	0.00195012	0.00185646	0.00307132	0.00267822	0.00131522	0.00632053	0.000437631	0.00525445	0.000118862	0.00421407	0.00408797	0.00144235	0.00104778	0.00139766	-0.00329654
10s	-0.00231178	0.00142608	0.00108001	0.00481368	0.00504407	0.00306388	0.00435414	0.00174223	-0.0018135	0.000391044	0.00431215	0.00157233	0.000628848	0.00304262	0.00203693	0.000750002	0.00502533	0.000957836	0.00512258	8.34472e-05	0.00386117	0.00485505	0.00087993	0.00125407	0.0032905	-0.00300001
11s	-0.00146386	0.00215376	0.0007419	0.00417589	0.00419422	0.00284745	0.00441439	0.00218436	-0.0021728	0.00143054	0.00491438	0.0016823	0.000932165	0.00348423	0.00246881	0.000652717	0.00381055	0.00175794	0.0053846	0.00068866	0.00518075	0.00568727	0.00149858	0.00171784	0.00608506	-0.00228399
12s	-0.000734018	0.00300114	-4.61199e-05	0.00425636	0.00354968	0.00342567	0.00532648	0.00274086	-0.00224419	0.00305401	0.00617845	0.002134	0.00251382	0.00398784	0.00369347	0.00137281	0.00352444	0.00267113	0.0068187	0.0016131	0.00742992	0.006482	0.00234688	0.00274254	0.00936001	-0.00155597
13s	0.00174135	0.0034805	0.00143895	0.00426398	0.00432374	0.00374871	0.00617166	0.0033958	-0.00097316	0.00470056	0.00778875	0.00251557	0.00435755	0.00381264	0.0055848	0.00215379	0.00445338	0.00303701	0.00849841	0.00249039	0.0100019	0.00752914	0.00339666	0.00366872	0.0126174	-0.0010187
14s	0.00474977	0.00381913	0.0022907	0.00445852	0.00413879	0.00384003	0.00641768	0.00394011	0.00155517	0.00577423	0.00877206	0.0027803	0.00605986	0.00375574	0.00711697	0.00282843	0.00501577	0.00268948	0.0102592	0.00308108	0.0130199	0.00891422	0.00426945	0.00423533	0.0154534	-0.000695559
15s	0.00758119	0.00455405	0.00489509	0.0050193	0.00601558	0.00439695	0.00627927	0.00439188	0.00454853	0.00626883	0.00803695	0.00305286	0.00788229	0.00414103	0.00857295	0.00353319	0.00481989	0.00207193	0.0127054	0.00372351	0.0162367	0.0101637	0.00494236	0.00482758	0.0180373	-0.000346711
16s	0.00953741	0.00463576	0.00795759	0.00533683	0.00861308	0.00456459	0.00728569	0.00445433	0.00768272	0.00665785	0.00758314	0.00282463	0.00917783	0.00442408	0.00995456	0.00423272	0.0054409	0.0012953	0.0154153	0.00380816	0.0187695	0.0109832	0.00666027	0.00507037	0.0211158	-0.000176013
17s	0.0123549	0.00442471	0.00999863	0.00468202	0.0110755	0.00450026	0.00798656	0.00416311	0.0113379	0.00638248	0.00784275	0.00211339	0.0108718	0.00486324	0.0112789	0.00426801	0.00750684	0.000282226	0.0188994	0.00413709	0.0218386	0.0114593	0.00919314	0.00489086	0.0247691	-0.000311907
18s	0.0141757	0.00424175	0.011658	0.00466735	0.0115692	0.00472158	0.00938171	0.00370851	0.0147307	0.006332	0.00954677	0.00133771	0.0126276	0.00520419	0.0125996	0.00450349	0.0107436	-0.000681792	0.023615	0.00421207	0.0255799	0.0118741	0.0129391	0.00533368	0.0290698	-0.000707751
19s	0.0159358	0.00404305	0.0146572	0.00466122	0.0124044	0.00525413	0.0114812	0.0036586	0.0188444	0.00669459	0.0143057	0.000423785	0.014434	0.00551709	0.0144898	0.00541929	0.0160266	-0.00131663	0.0291332	0.00445056	0.0302881	0.0118094	0.0178479	0.00644497	0.0331148	-0.00148804
20s	0.0202199	0.0035562	0.0183495	0.0042352	0.0129914	0.00571635	0.016237	0.00415224	0.0246787	0.00799092	0.0229792	-0.000562877	0.0163964	0.00590287	0.0187091	0.00659055	0.0246756	-0.00112903	0.0346571	0.00502051	0.0358614	0.0119516	0.025319	0.00872298	0.0375384	-0.00275103
21s	0.0271737	0.0035513	0.0229768	0.00437562	0.0154192	0.00665611	0.0217015	0.00503759	0.0322668	0.0101155	0.0322809	-0.000797994	0.0185048	0.00688504	0.0244629	0.00761677	0.0340332	0.000328703	0.0404128	0.00581376	0.0409719	0.0118	0.0332465	0.0118703	0.0419843	-0.00371625
22s	0.0341029	0.00380292	0.0301718	0.00467721	0.0178071	0.0074602	0.028528	0.0060777	0.0400705	0.0126907	0.0415277	-0.000423981	0.0206361	0.00771212	0.0304029	0.00845101	0.0436394	0.0028184	0.0453185	0.00590607	0.0443156	0.0110001	0.0409396	0.015579	0.0459161	-0.00436073
23s	0.0419271	0.00427233	0.0367791	0.00407045	0.0205453	0.00744401	0.0341866	0.00705091	0.047647	0.0149225	0.0504979	0.000161853	0.0218379	0.00799203	0.0353875	0.00850323	0.0524942	0.00591467	0.0482169	0.00616514	0.0451539	0.00900097	0.0475391	0.0193261	0.0484286	-0.0047341
24s	0.0489901	0.00410949	0.0414346	0.00275978	0.0234407	0.00643469	0.0392928	0.00728231	0.0544244	0.0167451	0.0570195	0.000750208	0.0215396	0.00755379	0.0395094	0.00706633	0.0608441	0.00890609	0.0493791	0.00595879	0.0440138	0.00620977	0.0537032	0.0222885	0.0504553	-0.00483833
25s	0.0515037	0.00362618	0.0430908	0.000446167	0.0232121	0.0048478	0.0421738	0.00648511	0.0600272	0.017849	0.0615158	0.00105919	0.0207648	0.00637479	0.0418512	0.00501415	0.0679582	0.0118564	0.0496267	0.00517299	0.0420756	0.00287748	0.0588884	0.0242242	0.0514152	-0.00415549
26s	0.0510272	0.00249102	0.042418	-0.00258418	0.0197417	0.00211636	0.0428834	0.00510821	0.0642062	0.0185456	0.0648693	0.000512948	0.0181303	0.00358086	0.0421774	0.003117	0.0734959	0.0143023	0.0486143	0.00422225	0.0395859	-0.000433013	0.0624731	0.0252507	0.0503454	-0.00361261
27s	0.0502482	0.000879353	0.0401696	-0.00582972	0.016234	-0.000993361	0.0404568	0.00371653	0.0668248	0.0191926	0.0666178	-0.00027906	0.0139548	0.000656607	0.0408268	0.00132079	0.0765842	0.0163469	0.0454429	0.00391101	0.037095	-0.00333546	0.0643413	0.0253967	0.0472772	-0.00311011
28s	0.0470194	-0.000423812	0.0352318	-0.00801351	0.00901418	-0.00308913	0.0369456	0.00287369	0.0683222	0.0199079	0.0644124	-0.0010884	0.00902303	-0.00133614	0.0378993	0.000344167	0.0769552	0.0184606	0.040856	0.00396862	0.0350286	-0.00519881	0.0635874	0.0251896	0.0420441	-0.00183385
29s	0.0408516	-0.000590947	0.0295171	-0.00903454	-0.00010585	-0.0045737	0.0312368	0.00223722	0.0667059	0.0213604	0.0588143	-0.00142841	0.00350086	-0.00181367	0.0327954	0.000382787	0.0733365	0.0208408	0.0336454	0.00469498	0.0312238	-0.00675142	0.0598837	0.0244452	0.0346643	0.000351096
30s	0.0338025	0.000919649	0.0230196	-0.00833997	-0.00641417	-0.00471518	0.0239776	0.00191267	0.0612509	0.0227408	0.0504627	-0.000302504	-0.00254298	-0.00155906	0.0263732	0.000917495	0.0657608	0.0231134	0.0238616	0.00607558	0.0253481	-0.00794199	0.0521985	0.0234559	0.0251637	0.00284633
31s	0.0259785	0.00326623	0.0150551	-0.00656108	-0.0132917	-0.00401331	0.0165846	0.002072	0.0526679	0.0239409	0.0408201	0.00212527	-0.00755093	0.000114154	0.0192826	0.00191953	0.0563043	0.0253987	0.012508	0.00789201	0.0182788	-0.00857549	0.0425307	0.0235054	0.014329	0.00604077
32s	0.0167782	0.00558897	0.00650879	-0.00418185	-0.0197054	-0.00288511	0.0100426	0.002016	0.0428157	0.0243249	0.0306571	0.00475503	-0.0124753	0.00181686	0.0121836	0.0033642	0.0455936	0.0270524	0.00136908	0.00915871	0.010209	-0.00873822	0.0324049	0.0239779	0.00332207	0.00975877
33s	0.00911259	0.00727299	-0.00101314	-0.00233578	-0.022422	-0.00210112	0.00401878	0.00166089	0.0324442	0.0236393	0.0221556	0.00666084	-0.0172502	0.00318328	0.00616024	0.00431319	0.0353508	0.0277877	-0.00811151	0.00956039	0.00177413	-0.00904656	0.0231222	0.0241974	-0.00620381	0.0121375
34s	0.00313146	0.0078644	-0.00661304	-0.00168733	-0.0233605	-0.00201783	-0.000211493	0.00133784	0.0231456	0.0215255	0.015876	0.007572	-0.0194445	0.00309014	0.00185819	0.00466114	0.0267777	0.0270705	-0.0145971	0.00889874	-0.00585858	-0.00889588	0.0144214	0.024125	-0.0139665	0.0129797
35s	-0.00145193	0.00627376	-0.00960812	-0.00294269	-0.0261937	-0.00336047	-0.00389612	0.000377699	0.0150778	0.0182962	0.0111339	0.00628682	-0.0211217	0.00182645	-0.00181158	0.00379102	0.0194124	0.0242936	-0.0187955	0.00659121	-0.0120207	-0.00893846	0.00715591	0.0225411	-0.0200804	0.0118804
36s	-0.00585393	0.00323449	-0.0116247	-0.00535039	-0.0270323	-0.00496558	-0.00647546	-0.00121099	0.00805476	0.014249	0.00709768	0.00317749	-0.0210613	-0.00043581	-0.00465611	0.00191821	0.0126329	0.0194679	-0.0206588	0.00293955	-0.0163328	-0.00958729	0.00101858	0.0186026	-0.0239004	0.00895762
37s	-0.00948884	3.3315e-05	-0.0118735	-0.0081929	-0.0279287	-0.00673614	-0.0080678	-0.00249323	0.00213269	0.0103995	0.00403064	-0.000762243	-0.0205518	-0.00219091	-0.00589703	-0.000467361	0.00739502	0.0138523	-0.0205201	-0.000936914	-0.0185324	-0.0105242	-0.00386926	0.0132789	-0.0257796	0.00499581
38s	-0.0131889	-0.00254509	-0.00949922	-0.0108382	-0.0266473	-0.0082833	-0.00875915	-0.00381002	-0.00293115	0.00719542	0.00114436	-0.00411169	-0.0190174	-0.00403831	-0.00673727	-0.00252488	0.00238708	0.00851422	-0.0203209	-0.00447354	-0.0190825	-0.0110776	-0.00791441	0.00810196	-0.0266828	0.00146137
39s	-0.0142731	-0.00406827	-0.00676939	-0.0116058	-0.023102	-0.00854318	-0.00893956	-0.0046887	-0.0062269	0.00499911	-0.000999542	-0.00623811	-0.0173743	-0.0050217	-0.00688596	-0.00347535	-0.00134733	0.00432999	-0.0190957	-0.00663854	-0.0177309	-0.0108712	-0.010568	0.00405453	-0.0258482	-0.0013157
40s	-0.0143152	-0.00467761	-0.0053923	-0.0110275	-0.0183429	-0.0074888	-0.00818422	-0.00449066	-0.00736145	0.00363145	-0.00267514	-0.00690036	-0.0139592	-0.00488626	-0.00629543	-0.00341731	-0.00333269	0.00140541	-0.017254	-0.00737865	-0.0163007	-0.00967159	-0.0121187	0.00152831	-0.0234641	-0.00268749
41s	-0.0134228	-0.00411145	-0.00458997	-0.0092791	-0.0144267	-0.00589214	-0.00775193	-0.00367469	-0.00733225	0.00191712	-0.00400379	-0.00617001	-0.0116181	-0.003827	-0.00666882	-0.00280495	-0.00427236	-0.00034609	-0.0155696	-0.00680152	-0.0152329	-0.00804278	-0.0125485	0.000449322	-0.0205519	-0.00310031
42s	-0.0115633	-0.00288158	-0.00350562	-0.00661236	-0.0102887	-0.00387927	-0.00775053	-0.00263478	-0.00648317	0.000446702	-0.00601507	-0.00463114	-0.00963846	-0.00222897	-0.00800919	-0.00152392	-0.00579468	-0.00107872	-0.0144477	-0.0054617	-0.0143028	-0.00599712	-0.0126371	0.000587358	-0.0177388	-0.00282272
43s	-0.00817089	-0.00209604	-0.00241655	-0.0038288	-0.00696828	-0.00217469	-0.0068986	-0.00174059	-0.00520588	-0.000467121	-0.00676751	-0.00277986	-0.00801896	-0.000987319	-0.00770614	-0.000590479	-0.00536285	-0.00161759	-0.0123536	-0.00370516	-0.0127693	-0.00448501	-0.0111137	0.000769526	-0.0138034	-0.00208868
44s	-0.00496461	-0.00146669	-0.00239666	-0.00162265	-0.0050122	-0.00038685	-0.00518479	-0.000885542	-0.00377473	-0.00142612	-0.00643474	-0.00121787	-0.00551708	-0.000724563	-0.00696206	-0.000169156	-0.00443965	-0.00166674	-0.00973205	-0.00216567	-0.0104722	-0.0031281	-0.00821395	0.000430171	-0.00975313	-0.00101175
45s	-0.00132781	-0.000531456	-0.00246831	0.000497264	-0.00262323	0.000444349	-0.00294979	-7.72088e-05	-0.00208952	-0.00204143	-0.00501293	0.000367616	-0.00338667	-0.000190759	-0.00538269	0.000233498	-0.00328259	-0.00100951	-0.00611438	-0.000313968	-0.00712533	-0.00205754	-0.00348716	-0.000101573	-0.00536798	0.000394541
46s	0.00277625	0.000114263	-0.00109532	0.00203967	0.000528537	0.000763674	-0.000615172	0.000302491	5.89797e-05	-0.00178743	-0.00251573	0.001985	-0.000951523	0.000216415	-0.00204151	0.000437197	-0.00113046	0.000328189	-0.00155839	0.00141118	-0.0024191	-0.00103606	0.00187536	-0.000841925	-0.000301792	0.00241324
47s	0.00600262	0.000444202	-0.000531553	0.00280859	0.00263854	0.000863311	0.00250306	7.1666e-05	0.00249485	-0.00148177	0.00127572	0.00318532	0.00224923	0.000285228	0.00215492	-2.17738e-05	0.00203391	0.00148649	0.00362735	0.00296923	0.00239591	-0.000143906	0.00722613	-0.00164153	0.00512146	0.00419146
48s	0.00751734	0.00107242	-0.000653352	0.00328405	0.00419745	0.00119686	0.00429658	0.000119464	0.0041722	-0.00145454	0.00365501	0.00387911	0.00624128	-0.000707635	0.00435167	-4.7284e-05	0.0037209	0.00270655	0.00715628	0.004098	0.00555501	0.000764633	0.0108805	-0.00223967	0.00828006	0.00542843
49s	0.00849756	0.00148695	-0.000863031	0.00326295	0.0058312	0.000638897	0.00551533	8.93378e-05	0.00553258	-0.00136905	0.00522079	0.00470941	0.0108584	-0.00174542	0.00632485	-0.000126724	0.00480085	0.00363323	0.00997347	0.00498585	0.00775808	0.00121046	0.0136875	-0.00249325	0.0108002	0.00668513
50s	0.00953821	0.00158455	-0.000669642	0.00333235	0.00735251	0.00056542	0.00557238	-0.000276049	0.00589086	-0.00156608	0.00602743	0.00517471	0.0136194	-0.002529	0.00713142	-0.000444595	0.00553088	0.0039347	0.0115647	0.00517632	0.00915161	0.00122464	0.0143661	-0.00278758	0.011941	0.00728431
