# Supplementary material for: Improved Prefrontal Activity and Chewing Performance as Function of Wearing Denture in Partially Edentulous Elderly Individuals: Functional Near-Infrared Spectroscopy Study
Source: PLoS One. 2016 Jun 30;11(6):e0158070. doi: 10.1371/journal.pone.0158070 (PMC4928845; doi:10.1371/journal.pone.0158070)
Supplement: S7 Fig — (XLSX) [file pone.0158070.s007.xlsx]

## Sheet: Sheet1
S11.Fig.7
Figure 7. Temporal changes in [oxy-Hb] under Wearing Denture condition as compared to Young
Each session was repeated 5 times and obtained values were averaged using the ‘integral mode’ of the ETG-100 software for both the chewing and rest sessions.
time	Ch1Young	Ch1Wearing Denture	Ch2Young	Ch2Wearing Denture	Ch3Young	Ch3Wearing Denture	Ch4Young	Ch4Wearing	Ch5Young	Ch5Wearing Denture	Ch6Young	Ch6Wearing Denture	Ch7Young	Ch7Wearing Denture	Ch8Young	Ch8Wearing Denture	Ch10Young	Ch10Wearing Denture	Ch11Young	Ch11Wearing Denture	Ch12Young	Ch12Wearing Denture	Ch13Young	Ch13Wearing Denture	Ch15Young	Ch15Wearing Denture
0s	-0.00749989	5.73158e-06	-0.0105254	-0.000359822	-0.0199997	0.000271538	-0.0133918	0.00282894	-0.00491212	-0.0018666	-0.0125651	0.000895627	-0.017428	-0.00308823	-0.015736	-0.00129066	-0.0119031	0.00630202	-0.0231961	0.00315817	-0.0269019	-0.00548745	-0.0106146	0.00689909	-0.0223066	0.00938477
1s	-0.00729942	0.00189046	-0.00845023	0.000634758	-0.0171613	0.0010281	-0.0118691	0.00385931	-0.00521703	0.000129204	-0.0115716	0.00262257	-0.0133246	-0.000614435	-0.0135251	0.000356895	-0.0115803	0.00757636	-0.0209571	0.00446433	-0.0236993	-0.0034813	-0.00868853	0.00813082	-0.0205337	0.011074
2s	-0.00685453	0.00269597	-0.00760245	0.00177248	-0.013579	0.00127718	-0.00998922	0.00387284	-0.00476593	0.00171903	-0.0104925	0.00318529	-0.0098161	0.00211696	-0.0110553	0.00119513	-0.0103678	0.00782226	-0.0180921	0.00494588	-0.0200119	-0.00192605	-0.0067567	0.00841337	-0.0183196	0.0115957
3s	-0.00463545	0.00354641	-0.00569204	0.00261064	-0.007795	0.00151799	-0.00714443	0.00364877	-0.00381648	0.00376873	-0.00779336	0.00349575	-0.00593699	0.00353504	-0.00710528	0.00217006	-0.00787671	0.00781116	-0.0132172	0.00533842	-0.0143965	3.85417e-06	-0.00349506	0.0082838	-0.0145209	0.0117434
4s	-0.00208836	0.00336879	-0.00386482	0.002704	-0.00228538	0.00134091	-0.00360785	0.00288227	-0.00232239	0.00399195	-0.00450643	0.00277863	-0.00130777	0.00367806	-0.00277281	0.00211871	-0.00424504	0.00609219	-0.0075173	0.00463803	-0.00806278	0.00124033	-0.000338484	0.0067023	-0.00989357	0.0100181
5s	-0.000144817	0.00182553	-0.000714745	0.00198626	0.00235729	0.000482079	-0.00104486	0.00118303	-0.000922578	0.00313401	-0.00162578	0.000471995	0.00151403	0.00272205	0.000939673	0.000675624	-0.000117516	0.00306269	-0.0020763	0.00218453	-0.00214831	0.00104538	0.00238229	0.00371074	-0.00580334	0.00644533
6s	0.00119358	-1.65512e-05	0.000825257	0.000736522	0.00563791	-0.000950069	0.00131131	-0.000771937	0.000261686	0.00111472	0.000770915	-0.00233279	0.00335215	0.0013841	0.00276558	-0.00112283	0.00378152	-0.000223744	0.00211143	-0.000964293	0.00153579	-0.000342716	0.00285258	0.000346001	-0.00293047	0.00204527
7s	0.00207109	-0.00168995	0.00275338	-0.0014559	0.00686591	-0.00175624	0.00246956	-0.00200937	0.000875213	-0.00124156	0.00261413	-0.00420637	0.00405633	-0.000660377	0.00321241	-0.00257124	0.00604829	-0.00305939	0.00431092	-0.00361198	0.00329898	-0.00162162	0.00277126	-0.00235857	-0.00110474	-0.00208911
8s	0.000792866	-0.0029255	0.00240968	-0.00306873	0.00685221	-0.00282148	0.00304473	-0.00315705	0.000463146	-0.00303376	0.00331842	-0.00527332	0.00330455	-0.00183485	0.00281386	-0.00375728	0.00676107	-0.00529466	0.00507837	-0.00583349	0.00396629	-0.00270107	0.00188546	-0.00446026	0.000103495	-0.00596492
9s	-0.00102568	-0.00330034	0.00204007	-0.00406402	0.00648938	-0.00367592	0.00343397	-0.00436426	-0.000831302	-0.00429599	0.00379279	-0.00576056	0.00185646	-0.00300818	0.00267822	-0.00441801	0.00632053	-0.0070656	0.00525445	-0.00744635	0.00421407	-0.00360195	0.00144235	-0.00623053	0.00139766	-0.00895676
10s	-0.00231178	-0.00372407	0.00108001	-0.00420298	0.00504407	-0.00401025	0.00435414	-0.00490086	-0.0018135	-0.0046728	0.00431215	-0.00527445	0.000628848	-0.00323396	0.00203693	-0.00450888	0.00502533	-0.00780753	0.00512258	-0.00776125	0.00386117	-0.0037007	0.00087993	-0.00743033	0.0032905	-0.0107784
11s	-0.00146386	-0.00418016	0.0007419	-0.00394648	0.00419422	-0.00340731	0.00441439	-0.00505542	-0.0021728	-0.00432294	0.00491438	-0.00423381	0.000932165	-0.00304923	0.00246881	-0.00404365	0.00381055	-0.00769972	0.0053846	-0.00686889	0.00518075	-0.00291969	0.00149858	-0.00755073	0.00608506	-0.0113686
12s	-0.000734018	-0.00376976	-4.61199e-05	-0.00259514	0.00354968	-0.00251058	0.00532648	-0.00480737	-0.00224419	-0.00320544	0.00617845	-0.00295503	0.00251382	-0.00193712	0.00369347	-0.00291216	0.00352444	-0.00693444	0.0068187	-0.005575	0.00742992	-0.00179617	0.00234688	-0.00729186	0.00936001	-0.010839
13s	0.00174135	-0.00264256	0.00143895	-0.000399424	0.00432374	-0.00108843	0.00617166	-0.00386069	-0.00097316	-0.00197639	0.00778875	-0.00109258	0.00435755	-0.000858371	0.0055848	-0.00101646	0.00445338	-0.0056292	0.00849841	-0.00340114	0.0100019	6.64558e-05	0.00339666	-0.00604057	0.0126174	-0.00868266
14s	0.00474977	-0.00138289	0.0022907	0.00194156	0.00413879	0.000528016	0.00641768	-0.00172909	0.00155517	-0.000333682	0.00877206	0.00120922	0.00605986	0.000912567	0.00711697	0.00130203	0.00501577	-0.00327807	0.0102592	-0.000592554	0.0130199	0.00247181	0.00426945	-0.0041765	0.0154534	-0.00565694
15s	0.00758119	0.00115112	0.00489509	0.00418198	0.00601558	0.00294452	0.00627927	0.00102503	0.00454853	0.00156957	0.00803695	0.00380239	0.00788229	0.00297587	0.00857295	0.00415064	0.00481989	-4.57477e-05	0.0127054	0.00243461	0.0162367	0.0050395	0.00494236	-0.00140823	0.0180373	-0.00231023
16s	0.00953741	0.00408212	0.00795759	0.00636017	0.00861308	0.00508986	0.00728569	0.00385034	0.00768272	0.00412033	0.00758314	0.00658212	0.00917783	0.00476516	0.00995456	0.00708609	0.0054409	0.00335165	0.0154153	0.00520878	0.0187695	0.00781213	0.00666027	0.00166372	0.0211158	0.000869891
17s	0.0123549	0.00724969	0.00999863	0.00815211	0.0110755	0.00694436	0.00798656	0.00656077	0.0113379	0.00718313	0.00784275	0.00958164	0.0108718	0.00562835	0.0112789	0.00986779	0.00750684	0.0071767	0.0188994	0.00809749	0.0218386	0.010596	0.00919314	0.0049363	0.0247691	0.00373892
18s	0.0141757	0.0104595	0.011658	0.00962306	0.0115692	0.00880811	0.00938171	0.00916043	0.0147307	0.0107339	0.00954677	0.0130209	0.0126276	0.00720927	0.0125996	0.0127098	0.0107436	0.0117803	0.023615	0.0108874	0.0255799	0.0135078	0.0129391	0.00851348	0.0290698	0.00667615
19s	0.0159358	0.0140602	0.0146572	0.0112026	0.0124044	0.0107973	0.0114812	0.0123117	0.0188444	0.0150771	0.0143057	0.0172025	0.014434	0.00969304	0.0144898	0.0158979	0.0160266	0.0165603	0.0291332	0.0143161	0.0302881	0.0169766	0.0178479	0.0135978	0.0331148	0.00949149
20s	0.0202199	0.0179053	0.0183495	0.0133147	0.0129914	0.01267	0.016237	0.016159	0.0246787	0.0200545	0.0229792	0.0218945	0.0163964	0.0121803	0.0187091	0.0193842	0.0246756	0.0209324	0.0346571	0.0177953	0.0358614	0.0205329	0.025319	0.0192743	0.0375384	0.0130366
21s	0.0271737	0.0216278	0.0229768	0.0162784	0.0154192	0.0152725	0.0217015	0.0196272	0.0322668	0.0249068	0.0322809	0.0264075	0.0185048	0.0150578	0.0244629	0.0224676	0.0340332	0.0249991	0.0404128	0.0212298	0.0409719	0.0231239	0.0332465	0.0248085	0.0419843	0.0171034
22s	0.0341029	0.0251005	0.0301718	0.0197419	0.0178071	0.0173857	0.028528	0.0227968	0.0400705	0.0294364	0.0415277	0.0304599	0.0206361	0.0183095	0.0304029	0.0248594	0.0436394	0.0293367	0.0453185	0.0247467	0.0443156	0.0249534	0.0409396	0.0305581	0.0459161	0.021452
23s	0.0419271	0.0281853	0.0367791	0.0228588	0.0205453	0.0199308	0.0341866	0.0258403	0.047647	0.0336899	0.0504979	0.0339899	0.0218379	0.0211938	0.0353875	0.02649	0.0524942	0.0337349	0.0482169	0.0281588	0.0451539	0.0256522	0.0475391	0.0364436	0.0484286	0.0253485
24s	0.0489901	0.0306508	0.0414346	0.025455	0.0234407	0.0218872	0.0392928	0.027006	0.0544244	0.0375901	0.0570195	0.0363125	0.0215396	0.0226751	0.0395094	0.0269821	0.0608441	0.0383696	0.0493791	0.030829	0.0440138	0.0248432	0.0537032	0.0410967	0.0504553	0.0292051
25s	0.0515037	0.0316142	0.0430908	0.0259499	0.0232121	0.0224306	0.0421738	0.0266634	0.0600272	0.0407842	0.0615158	0.0373241	0.0207648	0.0233221	0.0418512	0.0264282	0.0679582	0.042817	0.0496267	0.0328207	0.0420756	0.0234938	0.0588884	0.0441808	0.0514152	0.0313927
26s	0.0510272	0.0315505	0.042418	0.024625	0.0197417	0.0216017	0.0428834	0.0262387	0.0642062	0.0432326	0.0648693	0.0370963	0.0181303	0.0226563	0.0421774	0.024935	0.0734959	0.0468604	0.0486143	0.0341993	0.0395859	0.022263	0.0624731	0.0460723	0.0503454	0.0326107
27s	0.0502482	0.0308528	0.0401696	0.0221446	0.016234	0.0203726	0.0404568	0.0256425	0.0668248	0.0449537	0.0666178	0.0359645	0.0139548	0.0209544	0.0408268	0.023493	0.0765842	0.0495738	0.0454429	0.0342357	0.037095	0.0208817	0.0643413	0.0463697	0.0472772	0.0328833
28s	0.0470194	0.0298894	0.0352318	0.0188869	0.00901418	0.0182041	0.0369456	0.0249151	0.0683222	0.0457526	0.0644124	0.0336645	0.00902303	0.0184592	0.0378993	0.0219121	0.0769552	0.0505522	0.040856	0.0330662	0.0350286	0.019497	0.0635874	0.0449946	0.0420441	0.0321362
29s	0.0408516	0.0284253	0.0295171	0.0157138	-0.00010585	0.0161999	0.0312368	0.0240936	0.0667059	0.045066	0.0588143	0.0309185	0.00350086	0.0163987	0.0327954	0.0198872	0.0733365	0.0496167	0.0336454	0.0309978	0.0312238	0.0179893	0.0598837	0.0421163	0.0346643	0.0311678
30s	0.0338025	0.0274711	0.0230196	0.0143835	-0.00641417	0.014548	0.0239776	0.0227929	0.0612509	0.0425075	0.0504627	0.0280603	-0.00254298	0.0145682	0.0263732	0.0175635	0.0657608	0.0469629	0.0238616	0.0279891	0.0253481	0.0158148	0.0521985	0.0389072	0.0251637	0.0296961
31s	0.0259785	0.0265817	0.0150551	0.013424	-0.0132917	0.0128864	0.0165846	0.020833	0.0526679	0.0392948	0.0408201	0.0257595	-0.00755093	0.014103	0.0192826	0.0155537	0.0563043	0.0436216	0.012508	0.0244119	0.0182788	0.0133165	0.0425307	0.0355036	0.014329	0.027976
32s	0.0167782	0.0253505	0.00650879	0.0131206	-0.0197054	0.0116613	0.0100426	0.0184032	0.0428157	0.0356401	0.0306571	0.0239209	-0.0124753	0.0140075	0.0121836	0.0134349	0.0455936	0.040179	0.00136908	0.0212334	0.010209	0.0107244	0.0324049	0.0325489	0.00332207	0.0265347
33s	0.00911259	0.0228691	-0.00101314	0.0128614	-0.022422	0.00976622	0.00401878	0.0156975	0.0324442	0.0314706	0.0221556	0.0221146	-0.0172502	0.0127387	0.00616024	0.0110584	0.0353508	0.0365627	-0.00811151	0.0180394	0.00177413	0.00834072	0.0231222	0.0296716	-0.00620381	0.0252225
34s	0.00313146	0.0195354	-0.00661304	0.0116706	-0.0233605	0.00717361	-0.000211493	0.0126759	0.0231456	0.0273963	0.015876	0.0194905	-0.0194445	0.0106208	0.00185819	0.00844712	0.0267777	0.0327069	-0.0145971	0.0146254	-0.00585858	0.0058083	0.0144214	0.0266293	-0.0139665	0.0227797
35s	-0.00145193	0.0148671	-0.00960812	0.00828983	-0.0261937	0.00396754	-0.00389612	0.0090758	0.0150778	0.023067	0.0111339	0.0155316	-0.0211217	0.00747221	-0.00181158	0.00549302	0.0194124	0.0283251	-0.0187955	0.0111803	-0.0120207	0.00352708	0.00715591	0.0227726	-0.0200804	0.0199366
36s	-0.00585393	0.00959018	-0.0116247	0.00440511	-0.0270323	0.000314674	-0.00647546	0.00538201	0.00805476	0.017781	0.00709768	0.0107452	-0.0210613	0.00384556	-0.00465611	0.00208427	0.0126329	0.0227349	-0.0206588	0.00718264	-0.0163328	0.00111403	0.00101858	0.0176182	-0.0239004	0.0161477
37s	-0.00948884	0.00322652	-0.0118735	-0.00117191	-0.0279287	-0.00469959	-0.0080678	0.000821768	0.00213269	0.0113127	0.00403064	0.00438647	-0.0205518	-0.00104184	-0.00589703	-0.00210014	0.00739502	0.0150056	-0.0205201	0.00208097	-0.0185324	-0.00187917	-0.00386926	0.0104807	-0.0257796	0.0101147
38s	-0.0131889	-0.00224785	-0.00949922	-0.00718866	-0.0266473	-0.00896534	-0.00875915	-0.00405339	-0.00293115	0.00468138	0.00114436	-0.00196141	-0.0190174	-0.00580857	-0.00673727	-0.00616804	0.00238708	0.00647237	-0.0203209	-0.00357535	-0.0190825	-0.00539871	-0.00791441	0.00292594	-0.0266828	0.00308717
39s	-0.0142731	-0.00673902	-0.00676939	-0.0121536	-0.023102	-0.0124284	-0.00893956	-0.00775403	-0.0062269	-0.00117604	-0.000999542	-0.00725914	-0.0173743	-0.00965208	-0.00688596	-0.00928022	-0.00134733	-0.00159773	-0.0190957	-0.00911473	-0.0177309	-0.00843325	-0.010568	-0.00366488	-0.0258482	-0.00341067
40s	-0.0143152	-0.00967945	-0.0053923	-0.0146035	-0.0183429	-0.0142646	-0.00818422	-0.00987224	-0.00736145	-0.00561784	-0.00267514	-0.0104945	-0.0139592	-0.0115265	-0.00629543	-0.0108766	-0.00333269	-0.00794168	-0.017254	-0.013656	-0.0163007	-0.0110275	-0.0121187	-0.00860564	-0.0234641	-0.0082087
41s	-0.0134228	-0.0107647	-0.00458997	-0.0153256	-0.0144267	-0.0144265	-0.00775193	-0.0106784	-0.00733225	-0.00820665	-0.00400379	-0.0120621	-0.0116181	-0.0127438	-0.00666882	-0.0111668	-0.00427236	-0.0123254	-0.0155696	-0.0162414	-0.0152329	-0.0122138	-0.0125485	-0.0110527	-0.0205519	-0.0113648
42s	-0.0115633	-0.0094447	-0.00350562	-0.0137992	-0.0102887	-0.0121524	-0.00775053	-0.00934485	-0.00648317	-0.00865123	-0.00601507	-0.0111025	-0.00963846	-0.0117957	-0.00800919	-0.00991648	-0.00579468	-0.0133206	-0.0144477	-0.0159999	-0.0143028	-0.0114065	-0.0126371	-0.010436	-0.0177388	-0.0112764
43s	-0.00817089	-0.00699923	-0.00241655	-0.00978106	-0.00696828	-0.00874427	-0.0068986	-0.00668021	-0.00520588	-0.00721147	-0.00676751	-0.00851053	-0.00801896	-0.00823174	-0.00770614	-0.00725115	-0.00536285	-0.0114318	-0.0123536	-0.0131502	-0.0127693	-0.00914905	-0.0111137	-0.00769881	-0.0138034	-0.00837057
44s	-0.00496461	-0.00374176	-0.00239666	-0.00443145	-0.0050122	-0.00402471	-0.00518479	-0.00337258	-0.00377473	-0.00477801	-0.00643474	-0.00477275	-0.00551708	-0.00368527	-0.00696206	-0.00379209	-0.00443965	-0.0075213	-0.00973205	-0.00827279	-0.0104722	-0.00583671	-0.00821395	-0.0038273	-0.00975313	-0.00397596
45s	-0.00132781	-0.000143321	-0.00246831	0.000665866	-0.00262323	0.000520315	-0.00294979	-0.000101457	-0.00208952	-0.00128996	-0.00501293	-0.000436418	-0.00338667	0.000374615	-0.00538269	-0.000393406	-0.00328259	-0.00221132	-0.00611438	-0.0021354	-0.00712533	-0.00181077	-0.00348716	0.000451835	-0.00536798	0.00124778
46s	0.00277625	0.00335824	-0.00109532	0.0054479	0.000528537	0.00467067	-0.000615172	0.00316248	5.89797e-05	0.00237366	-0.00251573	0.00373317	-0.000951523	0.00444237	-0.00204151	0.00285986	-0.00113046	0.00424993	-0.00155839	0.0046255	-0.0024191	0.00226488	0.00187536	0.00454347	-0.000301792	0.00638215
47s	0.00600262	0.00667795	-0.000531553	0.0103427	0.00263854	0.0082241	0.00250306	0.00659482	0.00249485	0.00634465	0.00127572	0.00822239	0.00224923	0.00813587	0.00215492	0.00630483	0.00203391	0.0110819	0.00362735	0.011179	0.00239591	0.00629235	0.00722613	0.0090741	0.00512146	0.0111258
48s	0.00751734	0.00861629	-0.000653352	0.013042	0.00419745	0.0103803	0.00429658	0.00869527	0.0041722	0.00871776	0.00365501	0.0108821	0.00624128	0.0103406	0.00435167	0.0082278	0.0037209	0.0152326	0.00715628	0.0150459	0.00555501	0.00866572	0.0108805	0.0115659	0.00828006	0.0137124
49s	0.00849756	0.0104381	-0.000863031	0.0147552	0.0058312	0.0116947	0.00551533	0.0102287	0.00553258	0.0108696	0.00522079	0.0131777	0.0108584	0.0131097	0.00632485	0.00962634	0.00480085	0.0189759	0.00997347	0.0183241	0.00775808	0.0106846	0.0136875	0.0135725	0.0108002	0.0160737
50s	0.00953821	0.0114157	-0.000669642	0.015646	0.00735251	0.0123093	0.00557238	0.0111196	0.00589086	0.0117174	0.00602743	0.0142681	0.0136194	0.0152583	0.00713142	0.0103693	0.00553088	0.0209249	0.0115647	0.0202234	0.00915161	0.0118533	0.0143661	0.0146823	0.011941	0.0171821
