# Supplementary material for: Improved Prefrontal Activity and Chewing Performance as Function of Wearing Denture in Partially Edentulous Elderly Individuals: Functional Near-Infrared Spectroscopy Study
Source: PLoS One. 2016 Jun 30;11(6):e0158070. doi: 10.1371/journal.pone.0158070 (PMC4928845; doi:10.1371/journal.pone.0158070)
Supplement: S1 Table — (XLSX) [file pone.0158070.s008.xlsx]

## Sheet: Sheet1
S1.Table1
Table 1. Numbers of residual, lost, and prosthetic teeth in 12 elderly edentulous subjects
Number of residual, lost, and prosthetic teeth in 12 subjects
	Residual teeth	Lost teeth	Prosthetic teeth
A	23	5	5
B	22	6	5
C	19	9	9
D	13	15	15
E	22	6	6
F	22	6	6
G	18	10	9
H	19	9	7
I	19	9	9
J	18	10	10
K	14	14	14
L	17	11	11
