# Supplementary material for: Improved Prefrontal Activity and Chewing Performance as Function of Wearing Denture in Partially Edentulous Elderly Individuals: Functional Near-Infrared Spectroscopy Study
Source: PLoS One. 2016 Jun 30;11(6):e0158070. doi: 10.1371/journal.pone.0158070 (PMC4928845; doi:10.1371/journal.pone.0158070)
Supplement: S2 Table — (XLSX) [file pone.0158070.s009.xlsx]

## Sheet: Sheet1
S2.Table2
Table 2. Masticatory scores for Tooth Loss, Wearing Denture, and Young
Masticatory Score
Tooth Loss	Wearing Denture	Young
65.781	82.8725	94.6499
65.1526	86.5709	100.036
55.6014	84.7756	100.036
29.7846	77.1275	97.307
18.9048	52.6212	94.6499
79.8205	94.6499	100.036
37.4147	75.763	100.036
4.4883	100.036	100.036
65.781	82.8725	100.036
47.6481	75.763	100.036
44.5601	75.763	100.036
61.2567	83.8779	94.6499
