# Supplementary material for: Improved Prefrontal Activity and Chewing Performance as Function of Wearing Denture in Partially Edentulous Elderly Individuals: Functional Near-Infrared Spectroscopy Study
Source: PLoS One. 2016 Jun 30;11(6):e0158070. doi: 10.1371/journal.pone.0158070 (PMC4928845; doi:10.1371/journal.pone.0158070)
Supplement: S3 Table — (XLSX) [file pone.0158070.s010.xlsx]

## Sheet: Sheet1
S3.Table3
Table 3. Occlusal force (N) for Tooth Loss, Wearing Denture, and Young
Occlusal force (N)
Tooth Loss	Wearing Denture	Young
404.3	545.4	1130.6
183.9	615	830.3
286.5	653	843.4
460.4	860.8	626.8
204.4	492.7	1259.2
499.4	763.4	2614.5
295.6	772.7	752.9
309.9	437.7	381.6
178.2	529.4	1527.8
230.4	723	1922.7
322.4	682.1	795.4
282.4	588.8	1723.5
