# Supplementary material for: Improved Prefrontal Activity and Chewing Performance as Function of Wearing Denture in Partially Edentulous Elderly Individuals: Functional Near-Infrared Spectroscopy Study
Source: PLoS One. 2016 Jun 30;11(6):e0158070. doi: 10.1371/journal.pone.0158070 (PMC4928845; doi:10.1371/journal.pone.0158070)
Supplement: S4 Table — (XLSX) [file pone.0158070.s011.xlsx]

## Sheet: Sheet1
S4.Table4
Table 4. Masticatory muscle EMG activities for Tooth Loss, Wearing Denture, and Young
Masticatory muscle activities
	Tooth Loss	Wearing Denture	Young
Cycle (msec)	789.608	691.094	710.235
AD	932.75	723.478	660.667
	995.833	902	779.417
	769.333	887.895	743.583
	867.412	810.318	640.619
	757.455	761.762	523.938
	1227.62	1206.85	730.597
	784.667	800.545	671.333
	777	804.864	683.333
	869.8	1041.38	575.295
	900	785.571	627
	612.037	601.963	684.5
Burst duration (msec)	145.219	260.42	252.515
Mm	172.312	282.771	262.386
	299.32	318.315	295.719
	228.167	335.556	300.831
	233.429	287.542	239.564
	162	236.941	250.862
	321.132	457.538	240.463
	252.763	268.414	276.109
	235.164	394.621	288.605
	183	446.556	301.747
	187.538	380.473	276.714
	125.158	265.534	235.646
Ta	158.938	298.261	251.544
	186.062	250.757	278.454
	439.4	285.759	279.714
	196.5	292.741	284.825
	234.839	259.186	248.782
	188.81	263.75	198.253
	318.717	472.744	232.313
	236.356	262.759	296.984
	222.574	324.052	241.145
	188.571	377.089	297.988
	168.846	349.364	178.971
	125.158	228.52	158.127
AD	345.963	314.522	437.182
	422.667	285.96	250.077
	379.1	313.652	310.385
	193	276.143	263.538
	345.737	339.375	298.182
	336.458	310.957	263.765
	395.067	403	343.761
	310.261	304.125	258.692
	314.208	338.25	337.685
	331.454	353	297.048
	443.238	271.091	277.6
	248.517	251.276	263.769
Area (mV・sec)	0.0212	0.0288	0.011
Mm	0.006	0.0289	0.0497
	0.00354	0.0171	0.03
	0.0117	0.0695	0.0616
	0.0031786	0.01	0.0335
	0.0065238	0.016	0.0485
	0.0086038	0.0119	0.0177
	0.0154	0.0176	0.0347
	0.0087869	0.0179	0.0678
	0.0188	0.0288	0.0415
	0.0178	0.0502	0.0158
	0.0117	0.0169	0.0214
Ta	0.0078438	0.0123	0.0057941
	0.00675	0.0142	0.0421
	0.00596	0.0136	0.0327
	0.0098333	0.0444	0.0309
	0.0041607	0.0069831	0.032
	0.0090476	0.0171	0.024
	0.0109	0.0129	0.0174
	0.0135	0.0117	0.0352
	0.0070656	0.0093621	0.0345
	0.0196	0.0249	0.025
	0.0056154	0.0268	0.0161
	0.0121	0.0147	0.0062278
AD	0.0085926	0.0078551	0.007
	0.0104	0.0125	0.0126
	0.0096	0.0117	0.015
	0.0066087	0.0168	0.0106
	0.0119	0.0133	0.0125
	0.0109	0.0112	0.0139
	0.0145	0.0176	0.009806
	0.0056522	0.0059583	0.0071538
	0.0188	0.0177	0.0335
	0.0061364	0.0116	0.0115
	0.0109	0.0104	0.0051333
	0.0101	0.0105	0.0075385
	0.0103408	0.0122594	0.012186
Peak amplitude (mV)	0.1999	0.2134	0.0882
Mm	0.0562	0.1684	0.4173
	0.0198	0.123	0.1927
	0.0856	0.401	0.4449
	0.022	0.0594	0.2544
	0.0522	0.1388	0.3933
	0.0402	0.0492	0.1413
	0.1102	0.1216	0.2594
	0.0558	0.0832	0.5926
	0.1495	0.1386	0.3045
	0.1362	0.2264	0.1284
	0.481	0.1272	0.1959
Ta	0.0731	0.2134	0.0417
	0.0509	0.1684	0.3018
	0.0204	0.123	0.2271
	0.0803	0.401	0.1893
	0.027	0.0594	0.2722
	0.0676	0.1388	0.1963
	0.0556	0.0492	0.136
	0.0896	0.1216	0.2462
	0.044	0.0832	0.3376
	0.1539	0.1386	0.1568
	0.044	0.2264	0.1672
	0.362	0.1272	0.0665
AD	0.1574	0.1273	0.0839
	0.1706	0.2485	0.2133
	0.1714	0.2313	0.282
	0.1349	0.3119	0.2253
	0.2451	0.2498	0.251
	0.1956	0.1946	0.3148
	0.2196	0.2879	0.1595
	0.0972	0.1015	0.1592
	0.3768	0.3325	0.7889
	0.1185	0.1774	0.1979
	0.1701	0.2418	0.1007
	0.2056	0.2154	0.1481
